# Supplementary material for: Epidemiology of Imported Leishmaniasis in Italy: Implications for a European Endemic Country
Source: PLoS One. 2015 Jun 26;10(6):e0129418. doi: 10.1371/journal.pone.0129418 (PMC4482607; doi:10.1371/journal.pone.0129418)
Supplement: S1 Table — Abbreviations: VL, Visceral leishmaniasis; CL, Cutaneous leishmaniasis; A, adult cases: >17 years old; P, pediatric cases: 0–16 years old; M, male; F, female; ND, not done; NR, not reported; MON-, Montpellier nomenclature; ROM-, Rome nomenclature; A1, A2, A3, certainty degrees of “imported cases”; B1, B2, certainty degrees of “probable imported cases”. (XLS) [file pone.0129418.s001.xls]

## Sheet: Foglio1
S1 Table. Supporting cumulative information of imported leishmaniasis cases.
ID	Year of diagnosis	Age group	Years	Sex	Disease form	Immunological status	Residence in Italy (Region and province acronym)	Leishmaniasis risk in Region of residence	Nationality	Traveler type	Leishmania identification	Zymodeme	Relevant epidemiological information	Clinical CL/VL evidence	Origin of infection	Imported Leishmaniasis Certainty Degree
1	1986	A	NR	M	CL	Immunocompetent	Lazio (RM)	medium/high	ITALY	TOURIST	L.braziliensis	ND	trips: Puerto Maldonado jungle, Peru		PERU	A1
2	1986	A	NR	M	CL	Immunocompetent	Abruzzo (CH)	medium/high	ITALY	TOURIST	L.major	MON-25	trips: Yefren, Lybia		LYBIA	A1
3	1987	A	NR	M	CL	Immunocompetent	Tuscany (SI)	medium/high	ITALY	TOURIST	L.major	MON-25	trips: Yefren , Lybia		LYBIA	A1
4	1990	A	NR	M	CL	Immunocompetent	Lazio (RM)	medium/high	ITALY	TOURIST	L.major	MON-4	trips: Karthoum, Sudan	12 Cutaneous lesions	SUDAN	A1
5	1991	A	NR	M	CL	Immunocompetent	Lazio (RM)	medium/high	MOROCCO	IMMIGRANT	L.major	MON-25	trips: Zagora-Rissani, Morocco		MOROCCO	A1
6	1991	A	27	M	CL	Immunocompetent	Lazio (RM)	medium/high	ITALY	TOURIST	L.major	MON-4	trips: Ed Debba, Sudan		SUDAN	A1
7	1991	A	28	M	CL	Immunocompetent	Lazio (RM)	medium/high	ITALY	TOURIST	L.major	MON-4	trips: Sudan (close Nile river)		SUDAN	A1
8	1991	A	NR	M	CL	Immunocompetent	Sicily	very high	SAUDI ARABIA	IMMIGRANT	L.major	MON-4	trips: Saudi Arabia		SAUDI ARABIA	A1
9	1991	A	67	M	CL	Immunocompetent	Piedmont (TO)	low	ITALY	TOURIST	L.panamensis	ND	trips: Costa Rica (April 1991)		COSTA RICA	A1
10	1992	A	NR	M	CL	Immunocompetent	Emilia Romagna	medium/low	ITALY	MISSIONARY	L.major	MON-196	resident in Tchad (Bongor) since 1991; onset CL May 1992		CHAD	A1
11	1992	A	23	M	VL	Immunocompetent	Lombardy	low	ITALY	TOURIST	L.infantum	MON-1	trips: Greece		GREECE	A2
12	1993	A	33	M	VL	HIV+	Lombardy	low	ITALY	TOURIST	L.infantum	MON-190	trips: Valencia, Costa del Sol, Spain in 1989; Moroccco in 1989; Sicily and Sardinia in 1990		SPAIN	A1
13	1993	A	28	M	VL	HIV+	Lombardy	low	ITALY	TOURIST	L.infantum	MON-1	trip: Brazil	disease already in place	BRAZIL	A2
14	1993	A	NR	M	VL	Immunocompetent	Apulia	high	CROATIA	IMMIGRANT	L.infantum	MON-1	trip: Croatia		CROATIA	B1
15	1994	A	32	M	VL	HIV+	Lombardy	low	ITALY	TOURIST	L.infantum	MON-1	trips: Spain (1988-1994)		SPAIN	A2
16	1994	A	38	M	VL	HIV+	Lombardy	low	ITALY	TOURIST	L.infantum	MON-228	trips: Spain (2 months); India; Middle East		SPAIN	A1
17	1995	A	36	M	VL	HIV+	Lombardy	low	ITALY	TOURIST	L.infantum	MON-11	trips: Spain (frequently)		SPAIN	A1
18	1995	A	31	F	CL	Immunocompetent	Piedmont (TO)	low	ITALY	TOURIST	L.tropica	ROM-96	trips: Syria, Jordan, Israel (summer 1994)		MIDDLE EAST (SYRIA, JORDAN, ISRAEL)	A1
19	1996	A	73	F	CL	Immunocompetent	Piedmont (TO)	low	ITALY	TOURIST	L.tropica	ROM-93	trips: Israel (June 1996)		ISRAEL	A1
20	1997	A	60	M	CL	Immunocompetent	Sardinia (SS)	very high	ITALY	TOURIST	L.major	MON-26	trips: Syria (summer 1996)		SYRIA	A1
21	1998	A	53	M	CL	Immunocompetent	Piedmont	low	ITALY	TOURIST	L.major	MON-26	trips: Yemen		YEMEN	A1
22	1998	P	13	M	CL	Immunocompetent	Umbria (PG)	medium/high	BRAZIL	ADOPTED	L.braziliensis	ND	trips: Brazil (July 1998)		BRAZIL	A1
23	1998	P	10	M	CL	Immunocompetent	Lombardy	low	MOROCCO	IMMIGRANT	L.tropica	MON-102	from Morocco		MOROCCO	A1
24	1999	A	67	M	CL	Immunocompetent	Lombardy	low	ITALY	TOURIST	L.panamensis	ND	trips: Costa Rica (1999), Ecuador, Guatemala, Cile, Argentina, Peru;	disease already in place	COSTA RICA	A1
25	1999	A	44	M	CL	Immunocompetent	Apulia	high	ITALY	TOURIST	L.infantum	MON-34	trips: Corsica, Italy (Sicily, Pantelleria) in summer 1998		CORSICA	B1
26	1999	A	NR	M	CL	Immunocompetent	Lombardy (Brescia, BS)	low	ITALY	TOURIST	L.braziliensis	ND	trips: India(1990); Mexico (1992); South America (1994); Costa d'Avorio (1998); Central America (Costa Rica, Nicaragua) and Mexico (Nov 1998-May 1999). 4 LC		MEXICO, CENTRAL AMERICA	A1
27	1999	A	29	F	CL	Immunocompetent	Lombardy (Brescia, BS)	low	BURKINA FASO	IMMIGRANT	L.major	MON-26	from Burkina Faso, arrival in Italy in april 1999; onset multiple CL June 1999, diagnosis August 1999		BURKINA FASO	A1
28	1999	A	41	M	VL	HIV+	Lombardy (CR)	low	ITALY	TOURIST	L.infantum	MON-29	trips: Costa del Sol, Spain (1979)		SPAIN	A1
29	2000	A	38	M	VL	HIV+	Lombardy (Lodi, LO)	low	ITALY	TOURIST	L.infantum	MON-11	trips: France		FRANCE	A1
30	2000	A	74	F	CL	Immunocompetent	Lombardy (MI)	low	ITALY	TOURIST	L.infantum	MON-1	trips: Corfu, Paxos (Greece) (summer 1999)		GREECE	A2
31	2000	A	31	M	VL	Immunocompetent	Lombardy (MN)	low	ITALY	TOURIST	L.infantum	MON-105	trips: Corsica (1999 and 2000)		CORSICA	A1
32	2000	A	29	M	CL	Immunocompetent	Emilia Romagna (Parma)	medium/low	TUNISIA	VFR	L.major	MON-25	resident in Italy (10 years); visit in Tunisia (August 2000), onset CL Sept 2000		TUNISIA	A1
33	2000	P	11	M	CL	Immunocompetent	Lazio (RM)	medium/high	ITALY	TOURIST	L.tropica	ROM-107	trips: Tunisia, Jordan, Syria, Israel (July-August 2000)		TUNISIA, JORDAN, SYRIA, ISRAEL	A1
34	2000	A	NR	M	CL	Immunocompetent	Lazio (RM)	medium/high	ITALY	TOURIST	L.braziliensis	ND	trips: Brazil, Amazonian region		BRAZIL	A1
35	2000	P	13	F	CL	Immunocompetent	Lazio (RM)	medium/high	ITALY	TOURIST	L.tropica	ROM-107	trips: Tunisia, Jordan, Syria, Israel (July-August 2000)		TUNISIA, JORDAN, SYRIA, ISRAEL	A1
36	2001	A	NR	M	CL	Immunocompetent	Emilia Romagna	medium/low	MOROCCO	IMMIGRANT	L.major	MON-25	trips: Morocco (summer 2000)		MOROCCO	A1
37	2001	A	23	M	CL	Immunocompetent	Lombardy (MI)	low	ITALY	MISSIONARY	L.aethiopica	ROM-106	trips: Ethiopia (June-August 2000)		ETHIOPIA	A1
38	2001	A	28	F	CL	Immunocompetent	Lazio	medium/high	ITALY	TOURIST	L.panamensis	ND	trips: Central America		CENTRAL AMERICA	A1
39	2001	A	NR	M	CL	Immunocompetent	Lombardy	low	ITALY	TOURIST	L.panamensis	ND	trips: Costa Rica, Panama, El Salvador, Guatemala, Mexico (February-March 2001)		CENTRAL AMERICA	A1
40	2001	A	33	M	CL	Immunocompetent	Veneto	low	TUNISIA	IMMIGRANT	L.major	MON-25	trips: Tunisia (summer 2001)		TUNISIA	A1
41	2002	A	66	M	CL	Immunocompetent	Lombardy (Varese, Busto arsizio)	low	ITALY	TOURIST	L.major	MON-25	trips: Tunisia, Morocco (July- August 2001)		TUNISIA, MOROCCO	A1
42	2002	A	34	F	CL	Immunocompetent	Abruzzo (TE)	medium/high	ITALY	TOURIST	L.mexicana	ND	trips: Mexico and Guatemala;		MEXICO, GUATEMALA	A1
43	2002	A	51	F	CL	Immunocompetent	Veneto	low	ITALY	TOURIST	L.major	MON-26	trips: Yemen (August 2001);	onset with 6 cutaneous lesions in October 2001	YEMEN	A1
44	2002	A	29	M	CL	Immunocompetent	San Marino	medium/high	ITALY	TOURIST	L.mexicana	ND	trips: Mexico, Chiapas (March-June 2002)		MEXICO	A1
45	2002	P	2	M	VL	Immunocompetent	Emilia Romagna	medium/low	ALBANIA	IMMIGRANT	L.infantum	MON-1	from Albania	disease already in place	ALBANIA	A2
46	2003	A	60	M	CL	Immunocompetent	Lombardy (Brescia)	low	ITALY	TOURIST	L.braziliensis	ND	trips: Venezuela (January 2003)		VENEZUELA	A1
47	2003	A	NR	M	CL	Immunocompetent	Veneto (RO)	low	TUNISIA	VFR	L.major	MON-25	resident in Italy (15 years). trips: Tunisia (August 2003);	onset 7 CL in October 2003	TUNISIA	A1
48	2003	A	38	M	VL	HIV+	Lombardy (BG)	low	CROATIA	VFR	L.infantum	MON-189	resident in Italy (10 years). Trips: Croatia		CROATIA	A2
49	2003	A	39	M	CL	Immunocompetent	Campania (CE)	high	ITALY	SOLDIER	L.major	ND	Kuwait June 16-2003; Iraq June 26-2003. Onset CL August-October 2003. Arrival in Italy October 15	disease already in place	KUWAIT, IRAQ	A1
50	2004	A	38	M	CL	Immunocompetent	?		ITALY	SOLDIER	L.major	ND	War mission: Iraq (Nassirya) June-Sept 2003	disease already in place	IRAQ	A1
51	2005	A	NR	M	VL	Immunocompetent	Lazio	medium/high	ROMANIA	VFR	L.infantum	ND	trip: visit in Romania summer 2004; VL onset in April 2005		ROMANIA	B1
52	2005	A	NR	M	CL	HIV+	Lazio (VT)	medium/high	ITALY	TOURIST	L.panamensis	ND	trips: Colombia		COLOMBIA	A1
53	2005	P	14	M	VL	Immunocompetent	Lombardy (Pavia)	low	ITALY	TOURIST	L.infantum	ND	trips: Egypt (2004)		EGYPT	A2
54	2005	A	NR	M	CL	Immunocompetent	Lombardy (Pavia)	low	ITALY	TOURIST	L.tropica	ND	trips: Middle East (Syria, Jordan and Isarel)		MIDDLE EAST (SYRIA, JORDAN, ISRAEL)	A1
55	2005	A	NR	M	CL	Immunocompetent	Lombardy (Pavia)	low	TUNISIA	IMMIGRANT	L.major	ND	from Tunisia		TUNISIA	A1
56	2005	A	35	M	VL	immuncompromised	Friuli-Venezia Giulia	low	ANGOLA	IMMIGRANT	L.infantum	MON-1	Trips: Angola (2003)		ANGOLA	A2
57	2006	P	5	M	VL	Immunocompetent	Lombardy	low	ALBANIA	IMMIGRANT	ND	ND	from Albania	disease already in place	ALBANIA	A3
58	2006	A	42	M	VL	HIV+, HCV+	Marche (AN)	medium/high	ITALY	TOURIST	L.infantum	MON-1	trips: Brazil, Romania and France (2004)		ROMANIA, FRANCE, BRASIL	B1
59	2006	A	NR	M	CL	Immunocompetent	Veneto	low	ITALY	TOURIST	L.braziliensis	ND	trip: Brazil, Amazonian region		BRAZIL	A1
60	2006	A	50	M	CL	Immunocompetent	Lombardy	low	ITALY	TOURIST	L.braziliensis	ND	trip: Brazil and Peru, Amazonian region		BRAZIL, PERU	A1
61	2007	A	43	M	VL	immuncompromised	Lazio	medium/high	ALBANIA	IMMIGRANT	L.infantum	MON-1	from Albania		ALBANIA	B1
62	2008	A	NR	M	VL	HIV+	Campania (NA)	high	AFRICAN COUNTRIES	IMMIGRANT	L.infantum	ND	from African countries		AFRICAN COUNTRIES	B1
63	2009	A	42	M	CL	Splenectomized	Lombardy (PV)	low	BURKINA FASO	VFR	L.major	ND	trips: Africa (Sept 2008)		BURKINA FASO	A1
64	2009	P	4	F	CL	Immunocompetent	Liguria	medium/high	UNKNOWN	IMMIGRANT	L.infantum	ND	from African countries		AFRICAN COUNTRIES	B1
65	2009	A	45	M	VL	Immunocompetent	Lazio (VT)	medium/high	SENEGAL	VFR	L.infantum	ND	trips: Niger, Sudan in October 2008; VL onset in April 2009		NIGER, SUDAN	B1
66	2009	A	19	M	VL	Lymphoma	Friuli-Venezia Giulia	low	AFGHANISTAN	IMMIGRANT	L.infantum	ND	from Afghanistan; trips: Turkey, Greece, Iran	disease already in place in Afghanistan	AFGHANISTAN	A2
67	2009	P	4	M	VL	Immunocompetent	Lazio (RM)	medium/high	KOSOVO	IMMIGRANT	ND	ND	from Kosovo; VL onset in September 2009		KOSOVO	B2
68	2010	A	41	M	CL	Immunocompetent	Lazio (RM)	medium/high	LEBANON	IMMIGRANT	L.infantum	ND	from Lebanon		LEBANON	B1
69	2010	A	22	M	CL	Immunocompetent	Lazio (RM)	medium/high	COLOMBIA	MISSIONARY	ND	ND	CL diagnosed in Spain (2008)	disease already in place	SPAIN	A3
70	2010	A	67	M	CL	Immunocompetent	Trentino	low	ALBANIA	VFR	L.infantum	ND	trips: Albania		ALBANIA	A2
71	2010	P	2	M	VL	Immunocompetent	Friuli-Venezia Giulia	low	ALBANIA	VFR	L.infantum	ND	trips: Albania		ALBANIA	A2
72	2010	A	58	F	VL	Immunocompetent	Campania	high	PHILIPPINES	VFR	L.donovani	ND	Trips: Philippines, China, India, Vietnam		PHILIPPINES, CHINA, INDIA, VIETNAM	A1
73	2010	A	NR	M	CL	Immunocompetent	Lazio (FR)	medium/high	TUNISIA	VFR	ND	ND	trip: Tunisia	disease already in place	TUNISIA	A3
74	2010	A	NR	M	CL	Immunocompetent	Lazio (FR)	medium/high	TUNISIA	VFR	ND	ND	trip: Tunisia	disease already in place	TUNISIA	A3
75	2010	P	15	M	CL	Immunocompetent	Lazio (FR)	medium/high	TUNISIA	VFR	ND	ND	trip: Tunisia	disease already in place	TUNISIA	A3
76	2010	A	33	M	VL	Immunocompetent	Lazio (RM)	medium/high	ROMANIA	VFR	L.infantum	ND	trip: Romania Summer 2009		ROMANIA	B1
77	2011	A	46	M	VL	HIV+	Sicily	very high	CROATIA	VFR	ND	ND	trip: Croatia; AIDS in Croatia since 2000		CROATIA	B2
78	2011	A	54	M	VL	HIV+	Lombardy	low	ALGERIA	IMMIGRANT	ND	ND	from Algeria	disease already in place	ALGERIA	A3
79	2011	A	68	M	VL	Immunocompetent	Lazio (RM)	medium/high	ITALY	TOURIST	L.infantum	ND	trips: Israel		ISRAEL	B1
80	2011	A	47	M	CL	Immunocompetent	Veneto	low	ITALY	TOURIST	ND	ND	trips: Brazil (2011)	disease already in place	BRAZIL	A3
81	2011	P	15	M	CL	Immunocompetent	Lombardy (BS)	low	SRI LANKA	VFR	ND	ND	from Sri Lanka	disease already in place	SRI LANKA	A3
82	2011	A	24	M	CL	Immunocompetent	Friuli-Venezia Giulia	low	ITALY	TOURIST	ND	ND	trip: Egypt (2010); CL multiple lesions	disease already in place	EGYPT	A3
83	2011	A	37	F	VL	HIV+	Campania (CE)	high	BRAZIL	IMMIGRANT	L.infantum	ND	from Brazil; VL onset April 2011		BRAZIL	B1
84	2011	A	33	F	CL	Immunocompetent	Friuli-Venezia Giulia	low	ITALY	MISSIONARY	ND	ND	resident in Burkina Faso	disease already in place	BURKINA FASO	A3
85	2011	P	6	M	VL	Immunocompetent	Lazio (RM)	medium/high	KOSOVO	IMMIGRANT	ND	ND	from Kosovo		KOSOVO	B2
86	2012	A	45	M	CL	Immunocompetent	Lombardy	low	ITALY	TOURIST	L.braziliensis	ND	trips: Brazil, Venezuela, Amazonian region		BRAZIL, VENEZUELA	A1
87	2012	A	33	M	CL	Immunocompetent	Lombardy	low	SYRIA	VFR	L.tropica	ND	trips: Syria (August 2010)		SYRIA	A1
88	2012	A	28	F	CL	Immunocompetent	Lombardy	low	SYRIA	VFR	L.tropica	ND	trips: Syria (August 2010)		SYRIA	A1
89	2012	P	5	F	CL	Immunocompetent	Lombardy	low	SYRIA	VFR	L.tropica	ND	trips: Syria (August 2010)		SYRIA	A1
90	2012	A	43	M	CL	Immunocompetent	Tuscany	medium/high	ARGENTINA	VFR	L.guyanensis cx	ND	trips: Bolivia (November 2010)		BOLIVIA, ARGENTINA	A1
91	2012	P	6	M	VL	Immunocompetent	Lombardy (PV)	low	ALBANIA	VFR	L.infantum	ND	from Albania		ALBANIA	A2
92	2012	A	54	M	CL	Immunocompetent	Lombardy (PV)	low	ROMANIA	VFR	L.infantum	ND	trip: Romania Summer 2011		ROMANIA	A2
93	2012	P	2	M	CL	Immunocompetent	Lombardy (PV)	low	TUNISIA	VFR	L.major	ND	trips: Tunisia (August 2011)		TUNISIA	A1
94	2012	A	32	M	VL	Immunocompetent	Tuscany	medium/high	CONGO	VFR	L.infantum	ND	trips: Congo		CONGO	B1
95	2012	A	35	F	CL	Immunocompetent	Lombardy (BS)	low	ITALY	TURIST	L.infantum	ND	trips: Egypt last travel (2012); Canary islands		EGYPT	A2
96	2012	A	39	M	VL	HIV+	Apulia (BA)	high	ERITREA	VFR	L.donovani cx	ND	trips: Eritrea.		ERITREA	B1
97	2012	P	15	F	CL	Immunocompetent	Lombardy (MI)	low	ITALY	TOURIST	L.tropica	ND	trips: Syria (May 2012)	disease already in place	SYRIA	A1
98	2012	A	NR	M	CL	Immunocompetent	Lombardy (MI)	low	ITALY	TOURIST	ND	ND	trips: Syria (May 2012)	disease already in place	SYRIA	A3
99	2012	A	NR	F	CL	Immunocompetent	Lombardy (MI)	low	ITALY	TOURIST	ND	ND	trips: Syria (May 2012)	disease already in place	SYRIA	A3
100	2012	A	52	F	CL	Immunocompetent	Veneto	low	ITALY	TOURIST	ND	ND	trips: Thailandia (2012)	disease already in place	THAILAND	A3
101	2012	A	45	M	VL	Immunocompetent	Liguria	medium/high	ROMANIA	VFR	ND	ND	trip: Romania Summer 2011; VL diagnosed February 2012		ROMANIA	B2
102	2012	A	36	F	VL	Immunocompetent	Lazio	medium/high	NIGERIA	VFR	ND	ND	trip: Nigeria		NIGERIA	B2
103	2012	A	45	M	VL	immuncompromised	Tuscany	medium/high	ITALY	TOURIST	ND	ND	trips: Indonesia (2008), Thailandia (2011), Sudan (2011), Egypt (2012). Onset VL August 2012		EGYPT	B2
104	2012	A	45	M	CL	Immunocompetent	Piedmont (TO)	low	ECUADOR	VFR	ND	ND	trips: Ecuador (2012).	disease already in place	ECUADOR	A3
105	2012	A	38	M	CL	HIV+	Campania	high	BURKINA FASO	VFR	ND	ND	trip: Burkina Faso		BURKINA FASO	B2
