# Supplementary material for: Epidemiology of Imported Leishmaniasis in Italy: Implications for a European Endemic Country
Source: PLoS One. 2015 Jun 26;10(6):e0129418. doi: 10.1371/journal.pone.0129418 (PMC4482607; doi:10.1371/journal.pone.0129418)
Supplement: S2 Table — Abbreviations of 15 iso-enzymatic sistems: malate dehydrogenase, MDH, EC 1.1.1.37; malic enzyme, ME, EC 1.1.1.40; isocitrate dehydrogenase, ICD, EC 1.1.1.42; 6-phosphogluconate dehydrogenase, PGD, EC 1.1.1.44; glucose-6-phosphate dehydrogenase, G6PD, EC 1.1.1.49; glutamate dehydrogenase, GLUD, EC 1.4.1.3; NADH diaphorase, DIA, EC 1.6.2.2; purine nucleoside phosphorylase, NP1, EC 2.4.2.1; purine nucleoside phosphorylase, NP2, EC 2.4.2.*; glutamate-oxaloacetate transaminases, GOT1 and GOT2, EC 2.6.1.1; phosphoglucomutase, PGM, EC 5.4.2.2; fumarate hydratase, FH, EC 4.2.1.2; mannose phosphate isomerase, MPI, EC 5.3.1.8; glucose phosphate isomerase, GPI, EC5.3.1.9. (XLS) [file pone.0129418.s002.xls]

## Sheet: Foglio1
S2 Table. Zymodeme profile of four ZROM- zymodemes.
Leishmania identification reference data			Iso-enzymatic systems
Leishmania sp.	Zymodeme	Reference strain	MDH	ME	ICD	PGD	G6PGD	GLUD	DIA	NP1	NP2	GOT1	GOT2	PGM	FH	MPI	GPI
L.tropica	ROM-93	MHOM/IL/1996/ISS1546	100	110	100	100	85	80	100	450	110	140	85	88	100	110	76
L.tropica	ROM-96	MHOM/??/1995/ISS1299	112	95	100	95	82	95	110	450	100	135	90	100	110	101	76
L.aethiopica	ROM-106	MHOM/ET/2001/ISS2191	112	108	90	140	87	100	100	700	120	127	110	123	105	105	53
L.tropica	ROM-107	MHOM/??/2000/ISS2124	118	95	100	95	85	95	110	450	90	135	90	108	110	101	76
